# Supplementary material for: Sociodemographic Factors Associated with COVID-19 Vaccination among People in Guatemalan Municipalities
Source: Vaccines (Basel). 2023 Mar 28;11(4):745. doi: 10.3390/vaccines11040745 (PMC10143355; doi:10.3390/vaccines11040745)
Supplement: Supplementary file 1 [file vaccines-11-00745-s001.zip]

Archive with 1 entries (1 files):
- vaccines-2296998-supplementary.pdf
